# Supplementary material for: Cocaine self-administration in rats lacking a functional trpc4 gene
Source: F1000Res. 2013 Apr 17;2:110. [Version 1] doi: 10.12688/f1000research.2-110.v1 (PMC3901450; doi:10.12688/f1000research.2-110.v1)
Supplement: Sucrose and cocaine self-administration data set — This data set includes raw data for sucrose intake and cocaine self-administration experiments for all three rat strains used in our study – Trpc4-KO, wild-type and heterozygous animals. The sucrose intake data is over a 10-day period, while the cocaine self-administration data is 13 days. Both data sets include averages for the first 3 days and last three days of experiments, also shown in Figure 2. Catheter patency tests and lever press data is also included. Catheter patency was tested and recorded daily. Lever press data shows the total lever presses (inactive and active) for each animal, which will differ from number of drug infusions due to the time-out period between infusions. [file f1000research-2-1161-s0000.tgz]

Archive with 1 entries (1 files):
- Final_F1000_TRPC4.xlsb
